# Supplementary material for: Immune parameters of HIV susceptibility in the female genital tract before and after penile-vaginal sex
Source: Commun Med (Lond). 2022 May 27;2:60. doi: 10.1038/s43856-022-00122-7 (PMC9142516; doi:10.1038/s43856-022-00122-7)
Supplement: Supplementary file 3 — Supplementary Data 1 [file 43856_2022_122_MOESM3_ESM.xlsx]

## Sheet: Figure 2
Semen IFNa2a	CVS IFNa2a	Semen IL-17	CVS IL-17	Semen IL-1a	CVS IL-1a	Semen IL-6	CVS IL-6	Semen IL-8	CVS IL-8	Semen IP-10	CVS IP-10	Semen MIG	CVS MIG	Semen MIP-1b	CVS MIP-1b	Semen MIP-3a	CVS MIP-3a	Semen E-cadherin	CVS E-cadherin	Semen MMP9	CVS MMP9
1.3	1.55	0.62	2.36	1.88	4.63	-0.06	3.04	2.49	4.56	4.47	3.16	4.08	2.19	2.45	3.11	2.6	3.14	5.23	5.99	2.22	6.1
0.84	1.14	0.76	1.08	2.38	4.84	0.08	1.12	2.2	3.83	3.18	3.36	2.67	2.03	2.18	2.14	1.31	2.36	4.55	4.79	2.89	4.95
1.38	1.46	0.98	1.69	2.12	4.52	0.61	1.57	2.59	3.96	4.39	3.67	4.18	2.97	2.86	2.69	2.84	2.9	5.19	5.29	3.26	5.73
1.64	1.47	1.11	2.61	2.71	4.91	0.84	3.36	3.09	4.56	4.68	2.99	4.55	2.75	2.7	3.68	3.06	4.24	5.74	6.26	4.05	6.42
1.83	1.49	1.47	1.5	2.17	3.74	1	1.99	3.05	4.38	4.82	3.57	4.71	2.62	3.02	2.53	2.87	3.68	5.42	3.89	4.56	5.54
1.54	1.19	0.99	1.58	1.86	4.11		2.12	2.42	4.51	4.52	3.04	4.45	1.99	2.35	2.57	2.79	3.16	5.58	3.48	2.64	5.42
1.87	1.13	1.64	1.71	2.58	4.61	1.06	2.3	2.97	4.5	4.84	3.17	4.77	2.33	2.86	2.72	2.79	2.85	5.52	4.33	3.78	5.83
1.4	2.09	0.77	2.86	1.98	4.03	0.66	3.4	3.13	4.56	4.47	4.82	4.33	3.73	3.02	3.37	3.15	3.05	5.5	6.17	3.53	6.55
1.21	1.55	0.39	2.24	2.68	4.57	0.32	3.19	2.47	4.56	4.34	3.28	4.14	2.07	2.1	3.59	2.84	4.3	5.38	4.87	2.66	6.31
1.72	0.84	1.96	1.36	3.04	3.94	1.59	2.11	3.73	4.12	4.73	3.13	4.53	1.73	3.91	2.3	4.43	2.76	5.2	4.66	6.1	4.72
1.28	1.62	0.72	2.44	2.28	4.81	0.69	3.28	3.09	4.63	4.62	2.98	4.54	2.05	2.13	3.04	3.22	3.19	5.77	5.05	5.11	6.39
1.36	0.97	0.67	1.24	1.9	4.36	0.59	1.7	2.79	4.46	4.57	3.25	4.48	2.28	2.16	2.52	3.17	3.2	5.47	4.74	3.53	5.45
2.85	1.1	2.81	1.08	4.16	4.19	2.12	0.7	3.8	3.32	5.52	3.43	5.52	2.18	3.87	2.14	3.83	1.87	6.48	3.33	4.7	2.88
1.26	1.53	0.91	1.64	2.02	4.26	0.74	2.07	3.04	4.28	4.43	3.91	4.27	2.65	2.82	2.8	2.82	3.2	5.36	3.93	4.25	5.76
1.55	1.52	1.11	2.33	2.27	4.74	1	2.66	3.2	4.58	4.7	3.68	4.49	2.74	2.68	2.97	3.11	3.16	5.46	5.13	3.72	5.86
1.7	1.15	2.04	1.9	3.1	4.8	2.16	1.64	4.08	4.4	4.59	3	3.66	1.92	3.92	2.96	4.28	2.7	5.11	5.39	5.86	4.26
1.63	1.31	1.38	1.09	2.28	4.38	0.8	1.37	2.74	3.2	4.1	3.39	3.57	2.43	2.69	2.31	2.65	3.07	5.44	4.21	3.8	3.26
1.71	1.07	1.2	1.62	2.17	4.39	1.13	1.39	3.3	4.45	4.89	2.92	4.41	1.7	3.12	2.55	3.45	2.62	5.29	4.86	4.46	5.91
1.57	1.22	0.88	1.24	2.21	3.95	0.29	1.53	2.77	3.05	4.65	3.45	4.19	2.66	2.39	2.36	2.18	2.41	5.46	3.85	2.78	3.16
1.73	1.17	1.25	1.08	2.13	3.52	0.55	0.57	2.9	2.56	4.73	3.36	4.58	1.94	2.8	2.14	3.01	2.57	5.7	3.3	3.03	2.1
1.62	0.71	1.03	1.08	2.24	4.4	1.02	1.41	2.81	4.46	4.7	2.87	4.5	2.12	2.8	2.45	2.6	2.08	5.6	5.83	3.14	6.35
1.48	1.23	0.76	1.46	2.57	3.77	1.3	1.18	3.52	3.11	4.64	3.33	4.52	1.8	2.96	2.41	3.34	3.13	5.9	3.32	4.37	2.64
1.73	1.83	1.6	2.49	2.46	4.41	1.03	2.06	3.11	4.53	4.44	4.5	3.89	3.68	2.87	2.78	2.9	2.94	5.46	5.27	3.32	5.16
1.21	1.36	0.73	2.33	2.04	4.15	0.46	2.77	2.8	4.57	4.41	2.78	4.24	1.7	2.66	3.6	2.94	3.51	5.54	5.1	3.48	6.18
1.81	1.18	2.41	1.08	3.43	4.18	2.1	1.66	4.27	4.01	4.76	3.5	4.45	2.41	4.01	2.46	4.74	2.49	5.52	3.92	6.06	5.1
1.82	1.21	2.15	1.89	2.38	5.74	1.38	2.64	3.18	4.49	4.32	2.04	4.09	1.69	3.19	3.18	3.39	2.83	5.63	6.34	4.22	6.05
1.32	0.45	0.62	1.08	1.87	5.12	1.47	1.94	3.11	4.27	4.37	1	4.29	1.2	2.24	2.36	2.85	1.87	5.35	6.24	3.7	6.26
1.52	1.02	0.84	1.54	2.07	3.75	0.16	1.68	2.59	4.56	4.41	2.57	4.4	1.56	2.65	3.64	2.55	2.88	5.46	4.77	2.82	6.19
1.7	0.62	1.83	1.55	2.41	5.37	1.41	2.13	3.48	4.44	4.16	2.14	3.63	1.48	3.03	2.9	3.41	2.3	5.43	6.28	5.71	6.43
1.58	0.83	0.94	1.08	2.32	4.68	0.98	0.4	3.08	2.41	4.3	3.04	4.35	2.41	2.71	2.14	3.18	1.63	5.36	4.3	5.06	2.74
1.72	1.23	1.29	2.08	2.33	4.55	1.04	1.47	3.19	4.53	4.9	2.97	4.79	1.77	3.16	2.93	3.05	2.2	5.72	5.8	3.41	5.73
1.83	1.2	1.85	2.21	2.65	3.9	1.14	2.6	3.3	4.55	5.07	3.02	5.01	2.02	3.34	3.66	3.71	3.48	6.22	4.09	4.17	6.05
2.13	1.33	2.21	2.23	2.86	4.52	1.51	2.72	3.42	4.54	5.15	3.18	4.97	1.95	3.43	3.15	3.2	3.2	5.93	4.62	5	6.5
2.27	1.39	2.39	1.45	4.81	4.68	1.62	1.44	3.13	4.3	4.55	3.9	4.02	2.63	3.39	2.67	3.04	2.32	5.23	5.02	4.1	5.56
1.56	0.93	0.86	1.08	2.66	4	0.92	0.81	2.94	3.77	4.74	3.01	4.47	1.42	2.76	2.25	3.06	2.08	5.79	5.37	3.46	3.85
1.42	1.43	0.67	1.75	2.53	4.19	0.22	2.55	2.45	4.51	4.36	3.39	4.31	2.48	2.5	2.6	2.5	3.91	5.41	4.57	3.39	5.62

## Sheet: Figure 3 A-D
Sex group	IFNa2a Baseline	IFNa2a +1h	IFNa2a +72hrs	IL-17 Baseline	IL-17 +1h	IL-17 +72hrs	IL-1a Baseline	IL-1a +1h	IL-1a +72hrs	IL-6 Baseline	IL-6 +1h	IL-6 +72hrs	IL-8 Baseline	IL-8 +1h	IL-8 +72hrs	IP10 Baseline	IP-10 +1h	IP-10 +72hrs	MIG Baseline	MIG +1h	MIG +72hrs	MIP-1b Baseline	MIP-1b +1h	MIP-1b +72hrs	MIP-3a Baseline	MIP-3a +1h	MIP-3a +72hrs	E-cad Baseline	E-cad +1h	E-cad +72hrs	MMP9 Baseline	MMP9 +1h	MMP9 +72hrs
codnomless	35.54	17.35	36.55	227.49	96.87	202.62	43041.8	34412.1	46050.4	1106.72	84.36	187.39	35928.4	29599.8	35983.5	1458.19	1394.97	1346.55	153.57	377.45	133.45	1302.89	3020.22	1276.7	1369.57	728.08	771.27	978127	747183	375358	1.26726e+06	884300	1.10064e+06
codnomless	13.82	20.9	42.94	12	12	14.04	69035.1	142754	79704.3	13.16	623.78	19.74	6806.2	15979.9	12219.7	2284.65	3343.33	8429.12	107.53	443.11	523.08	139	749.46	160.23	231.18	111.91	130.64	61713	1.63833e+06	64952.3	89726.8	1.21836e+06	716753
codnomless	28.61	49.14	24.21	48.6	12	12	32743.2	91289.3	40977.4	36.87	83.95	24.5	9031.53	8608.45	10957.6	4711.91	11803.2		940.45	5448.65	323.78	493.7	1235.64	429.78	793.03	712.64	391.65	197055	1.1966e+06	397163	538485	713857	523743
codnomless	29.35	59.46		411.25	445.76		81446.2	41039.8		2302.65	2507.66		36221.8	35070		976.58	8537.2		561.16	2914.35		4784.98	129558		17573.8	48511.2		1.80906e+06	1.32819e+06		2.61584e+06	5492180
codnomless	30.62	75.93	30.13	31.66	33.23	30.42	5468.27	8373.74	9030.56	97.75	98.73	48	24042.8	5381.4	12973.3	3700.41	23252.5	5240.23	416.8	9584.16	681.99	340.22	1916.9	148.33	4794.59	842.53	2309.6	7690.7	254128	8996.11	345544	826808	473614
codnomless	15.37	91.7		38.18	292.32		12806.4	210942		131.75	2761.92		32572.2	40781		1095.89	20413.5		97.09	14366		370.85	9142.6		1432.48	5700.26		3014.83	1.11861e+06		260849	2.1581e+06
codnomless	13.45	24.94	31.33	51.16	12	223.05	40801	85336.5	80668.5	200.54	172.77	576.62	31545.6	16784.8	37101.1	1473.75	3948.61	2225.95	211.63	4424.01	237.71	518.92	1969.27	2005.77	716.07	211.14	1688.53	21371.3	1.7245e+06	73462.3	672087	1.48978e+06	2.48327e+06
codnomless	124.31	87.75	28.2	717.6	219.82	118.56	10647.6	19999.9	12525.1	2524.54	271.53	74.31	36008.6	33977.4	34046.7	66407.8	11496.4	2837.51	5393.74	3449.93	375.88	2333.84	7220.6	1285.87	1133.76	22648.4	3271.74	1.46803e+06	1.66162e+06	1.38349e+06	3.56034e+06	2.46356e+06	3874715
codnomless	35.32	46.46	16.96	172.9	229.89	71.83	37302.6	36211.5	35908	1550.86	474.82	189.6	36099.8	35593.4	31196.3	1908.34	4269.35	1698.43	116.55	661	122.37	3902.65	7483.74	894.68	19736	66847.5	9925.93	74287.5	233567	44164.4	2.01983e+06	5.00296e+06	1.1793e+06
codnomless	6.84	34	11.35	23.09	21.1	21.8	8772.76	30984.4	28056.9	129.43	86.68	481.17	13126.6	16659.7	31622.1	1341.47	6784.26	2184.27	53.14	3030.91	136.54	201.27	1741.48	345.84	568.91	351.6	1505.31	45802.2	944329	144116	52899.9	924164	405674
codnomless	42.11	60.85	33.86	276.3	216.86	197.08	64001.9	26798	38425.4	1907.13	284.33	650.43	42978.9	40443.6	39693.5	949.48	18725.8	1324.19	111.15	8701.97	115.1	1105.79	5770.74	1598.5	1559.38	7281.58	3554.08	111667	444739	56410.1	2.47901e+06	3.36561e+06	1.41922e+06
codnomless	9.36	44.84	8.47	17.53	33.26	40.05	22821.9	57491.3	15981.5	49.75	619.83	275.47	28807.6	29436.2	33995.7	1787.56	24015	945.04	191.89	17430.1	84.43	329	2533.75	1035.84	1575.66	5353.1	2474.26	55061.4	1.44729e+06	196621	284383	2.50513e+06	1.08791e+06
codnomless	12.56	76.9	26.26	12	89.95	19.88	15648.7	35813.3	62454	5.05	423.67	16.1	2082.25	29730.5	13843.3	2670.96	12577.2	5264.61	152.89	9042.5	577.62	139	1664.16	249.97	73.43	611.07	100.98	2136.33	1.13239e+06	393298	763.33	896143	40090.8
codnomless	33.97	35.35	59.71	44.04	36.11	66.68	18337.3	51081.6	100776	116.68	194.82	84.04	19017.7	3666.73	29874.4	8181.43	4339.64	14736.9	449.4	1576.46	1089.29	631.89	1027.72	1002.09	1582.56	437.64	845.1	8490.33	1.43816e+06	126267	576234	2.76205e+06	731488
codnomless	32.87	46.97	22.97	213.27	104.98	97.49	54884.4	45214.3	72690.1	452.17	271.46	129.6	37935.9	14178.2	32822.2	4771.93	12176.1	3619.85	546.76	4229.56	267.26	941.55	1951.39	483.49	1459.19	952.53	674.93	134943	815113	153695	728604	1.09226e+06	805084
codnomless	13.99	38.75	10.54	79.33	44.89	33.87	63225.5	75807.5	45708.5	43.75	133.45	193.88	24851.8	24637.3	29010.4	1006.22	5478.94	1615.82	82.58	1349.57	120.68	906.56	6584.11	2583.13	505.3	748.78	4218.81	245987	1.36968e+06	384593	18165.9	952299	690562
codnomless	20.22	18.97	21.62	12.22	12	12	24193.2	54037.3	9997.28	23.62	45.39	97.94	1589.17	7543.24	4650.68	2476.67	2592.86	3406.98	267.16	212.51	280.56	202.67	531.42	139	1177.99	220.5	436.99	16147.3	1.48137e+06	8685.78	1832	90519.8	9897.33
codnomless	11.73	21.84	6.67	41.56	32.19	12	24645.8	52516	31349.7	24.58	79.3	11.97	28240.6	30130.3	6404.27	841.03	2226.79	908.63	49.72	193.23	90.99	350.78	573	139	416.71	269.67	133.44	71820.7	512143	23125.3	806605	1.35042e+06	539243
codnomless	16.53	17.84	7.87	17.42	13.14	12	8955.71	11452.9	6252.03	33.56	20.84	14.89	1116.89	4619.53	515.71	2832.74	2904.9	747.37	457.2	398.64	108.61	229.98	254.37	139	255.15	62.65	78.8	7155.33	143137	2743.66	1444.08	19587.6	2890.72
codnomless	14.74	21.41	56.16	12	12	12	3334.6	12245.9	13006.4	3.71	13.83	9.6	364.73	4399.2	555.37	2304.58	3055.81	14948.3	86.78	162.55	457.13	139	153.3	231.99	374.4	44.27	958.34	1980.38	37405.5	1288.68	124.49	27888.6	953.84
codnomless	5.16	14.17		12	12		25229.8	127548		25.91	32.22		28630.3	5434.34		748.24	2961.49		132.65	242.12		282.23	1480.03		119.82	88.75		670922	1.72922e+06		2.25914e+06	1.21416e+06
codnomless	17.07	16.57	9.83	28.69	12	12	5865.6	10361	4071	15.18	39.34	10.41	1281.59	6484.12	3243.11	2145.15	3334.3	1855.28	63.58	275.3	34.39	258.98	151.8	139	1356.62	575.32	273.29	2098.53	16363	873.91	435.55	18720.4	7501.78
codnomless	67.89	96.82	45.94	310.76	372.76	149.33	25898	61398.9	12646.5	115.94	119.61	747.8	33783.7	38458.7	31158.9	31768.2	21876.2	11267.4	4781.61	3818.72	1925.04	599.43	2148.72	938.32	862.37	1050.53	3393.48	185213	1.69784e+06	384890	145085	671730	200059
codnomless	23.11	10.41	36.85	212.8	62.47	358.06	14270.8	29098.6	21796.8	589.73	326.87	1108.52	37058	28656.7	37229.8	601.96	788.64	717.89	50.44	28.24	65.84	3978.99	1939.65	2238.7	3255.1	653.11	1605.71	124926	563942	763498	1.52911e+06	2.40389e+06	1.51498e+06
codnomless	15.02	51.44	22.3	12	82.66	52.58	15284.4	63475.4	27988.6	45.82	168.41	40.11	10235.2	30259.7	10139.9	3181.27	13901.9	3144.98	255.2	979.91	259.74	285.14	2651.09	401.61	306.25	1234.17	1199.89	8247.85	1.7343e+06	22093.7	125228	2.36629e+06	430670
codnomless	16.27	2.8	18.91	78.44	12	106.41	545982	36908.1	788400	433.5	209.57	116.22	30552.2	5779.61	33843.1	108.91	55.01	66.31	49.4	27.62	28.07	1528.33	2337.73	2231.27	670.22	508.54	457.48	2.1693e+06	1.31633e+06	2.27221e+06	1.132e+06	1.22281e+06	832692
codnomless	2.8	2.8	2.75	12	12		132805	51296.8	263995	87.34	21.89	1078.34	18452.4	10313.1	18694.4	9.9	48.2	9.9	15.82	166.48	6.92	230.39	1805.48	167.57	73.73	42.7	257.98	1.75309e+06	1.38972e+06	1.74816e+06	1.83428e+06	1.36767e+06	1.34571e+06
codnomless	4.2	45.1	20.99	35.33	494.2	241.72	233021	55105.6	214721	136.35	1132.16	667.76	27796.2	39743.4	36268	138.06	2698.4	42.87	30.54	169.78	6.18	795.08	2369.33	1360.03	198.04	952.96	369.13	1.90421e+06	1.01245e+06	1.89021e+06	2.71275e+06	1.18362e+06	1.55693e+06
codnomless	24.54	10.66	5.85	27.97	12	12	48330.5	8325.22	9319.42	27.49	3.52	9.3	20009.6	992.01	1083.96	7987.74	2745.16	1717.64	421.86	192.8	128.75	472.43	160.54	139	208.19	58.93	42.7	103771	108917	70376.5	367017	3044.63	8723
condom	21.42	22.27	16.55	119.95	118.05	98.25	40078.8	71335.9	42462.5	44.05	55.01	29.26	38756	38489.7	38635.7	1014.43	1412.55	544.98	129.02	161.36	66.66	461.84	692.24	413.02	1137.21	744.2	627.73	350517	564906	256177	1.02777e+06	3.30623e+06	1.00102e+06
condom	10.58	3.63	32.15	34.56	12	134.38	5585.66	29240.1	11974.2	47.49	53.67	78.8	36598.7	9713.51	42341.6	369.78	432.98	315.44	35.93	46.26	35.49	4388.94	4719	17133	752.65	1042.16	1216.3	59409.1	559281	116160	1.54731e+06	2.56095e+06	1.55929e+06
condom	6.74	24.92	13.24	12	12	12	47759.1	49054.7	31542.3	2.5	23.13	6.13	254.53	10119.5	1055.18	1108.14	3998.96	2434.7	258.62	411.25	359.22	139	366.29	139	42.7	76.26	121.1	19981.2	1.53467e+06	19162.2	550.77	82565.3	3050.13
condom	16.97	42.35		120.28	217.36		35711.1	54228.1		29.27	145.53		33640.2	36602		937.59	4820.77		58.48	370.11		848.93	2992.31		156.82	454.34		630500	1.19418e+06		539872	2.31976e+06
condom	15.99	14.09	33.94	161.93	109.33	346.81	8019.98	22149.5	28293.1	399.63	1363.07	287.38	35807.1	22897.1	38383.7	1037.29	2572.97	1297.16	105.25	130.47	132.31	4580.35	9451.68	4801.12	3008.98	2285.28	4332.25	12202	248493	10245.2	1.11879e+06	2.36629e+06	1.56833e+06
condom	21.14	48.32	30.43	170.27	214.27	201.06	33145.2	42907.6	38506.2	524.83	214.97	43.56	34906.6	36347.2	35691.3	1500.24	7377.18	1528.12	88.19	341.3	116.72	1421.13	2460.83	1129.9	1567.14	314.25	354.74	41422	315920	38604.1	3.13742e+06	1.83216e+06	1.23445e+06
condom	8.58	7.72	6.39	12	12	19.45	10043.8	21896.4	16742.1	6.44	15.66	14.65	5935.68	12207.9	11265.4	1020.99	1499.72	1329.14	26.53	63.63	84.38	179.47	618.94	338.68	119.43	75.65	161.5	233269	1.02789e+06	255471	7070.25	604869	197077
condom	26.66	35.42	45.56	56.29	113.75	161.79	15434.4	24459.3	14170.3	351.17	1728.63	1194.47	32300	33578.9	37023.2	2427.39	3839.09	4694.95	304.98	316.73	383.37	401.21	4272.51	2253.81	8122.81	10177.4	33225.3	36772.4	923425	162351	415386	3.26004e+06	2.14762e+06

## Sheet: Figure 3 E-H
Sex group	Delta IL-1α +1h	Delta IP-10 +1h	Delta MIG +1 h	Delta MIP-1β +1h	Delta MIP-3α +1h	Delta IL-6 +1h	Delta IL-17 +1h	Delta IFN-α2a +1h	Delta IL-8 +1h	Delta MMP-9 +1h	Delta E-cadherin +1h		Delta IL-1α +72hrs	Delta IP-10 +72hrs	Delta MIG +72hrs	Delta MIP-1β +72hrs	Delta MIP-3α +72hrs	Delta IL-6 +72hrs	Delta IL-17 +72hrs	Delta IFN-α2a +72hrs	Delta IL-8 +72hrs	Delta MMP-9 +72hrs	Delta E-cadherin +72hrs
Condomless	-0.1	-0.02	0.39	0.37	-0.27	-1.12	-0.37	-0.31	-0.08	-0.16	-0.12		0.03	-0.03	-0.06	-0.01	-0.25	-0.77	-0.05	0.01	0	-0.06	-0.42
Condomless	0.32	0.17	0.61	0.73	-0.32	1.68	0	0.18	0.37	1.13	1.42		0.06	0.57	0.69	0.06	-0.25	0.18	0.07	0.49	0.25	0.9	0.02
Condomless															0.32
Condomless	0.45	0.4	0.76	0.4	-0.05	0.36	-0.61	0.23	-0.02	0.12	0.78		0.1	-0.04	-0.46	-0.06	-0.31	-0.18	-0.61	-0.07	0.08	-0.01	0.3
Condomless	-0.3	0.94	0.72	1.43	0.44	0.04	0.03	0.31	-0.01	0.32	-0.13				0.25
Condomless	0.19	0.8	1.36	0.75	-0.76	0	0.02	0.39	-0.65	0.38	1.52		0.22	0.15	0.21	-0.36	-0.32	-0.31	-0.02	-0.01	-0.27	0.14	0.07
Condomless	1.22	1.27	2.17	1.39	0.6	1.32	0.88	0.78	0.1	0.92	2.57				0.99
Condomless															0.12
Condomless	0.32	0.43	1.32	0.58	-0.53	-0.06	-0.63	0.27	-0.27	0.35	1.91		0.3	0.18	0.05	0.59	0.37	0.46	0.64	0.37	0.07	0.57	0.54
Condomless	0.27	-0.76	-0.19	0.49	1.3	-0.97	-0.51	-0.15	-0.03	-0.16	0.05		0.07	-1.37	-1.16	-0.26	0.46	-1.53	-0.78	-0.64	-0.02	0.04	-0.03
Condomless	-0.01	0.35	0.75	0.28	0.53	-0.51	0.12	0.12	-0.01	0.39	0.5		-0.02	-0.05	0.02	-0.64	-0.3	-0.91	-0.38	-0.32	-0.06	-0.23	-0.23
Condomless	0.55	0.7	1.76	0.94	-0.21	-0.17	-0.04	0.7	0.1	1.24	1.31		0.5	0.21	0.41	0.24	0.42	0.57	-0.03	0.22	0.38	0.88	0.5
Condomless	-0.38	1.29	1.89	0.72	0.67	-0.83	-0.11	0.16	-0.03	0.13	0.6		-0.22	0.14	0.02	0.16	0.36	-0.47	-0.15	-0.09	-0.03	-0.24	-0.3
Condomless	0.4	1.13	1.96	0.89	0.53	1.1	0.28	0.68	0.01	0.94	1.42		-0.15	-0.28	-0.36	0.5	0.2	0.74	0.36	-0.04	0.07	0.58	0.55
Condomless															-0.13
Condomless	0.36	0.67	1.77	1.08	0.92	1.92	0.87	0.79	1.15	3.07	2.72		0.6	0.29	0.58	0.25	0.14	0.5	0.22	0.32	0.82	1.72	2.27
Condomless	0.44	-0.28	0.55	0.21	-0.56	0.22	-0.09	0.02	-0.71	0.68	2.23		0.74	0.26	0.38	0.2	-0.27	-0.14	0.18	0.24	0.2	0.1	1.17
Condomless	-0.08	0.41	0.89	0.32	-0.19	-0.22	-0.31	0.16	-0.43	0.18	0.78		0.12	-0.12	-0.31	-0.29	-0.33	-0.54	-0.34	-0.16	-0.06	0.04	0.06
Condomless	0.08	0.74	1.21	0.86	0.17	0.48	-0.25	0.44	0	1.72	0.75		-0.14	0.21	0.16	0.45	0.92	0.65	-0.37	-0.12	0.07	1.58	0.19
Condomless
Condomless	0.35	0.02	-0.1	0.42	-0.73	0.28	-0.01	-0.03	0.68	1.69	1.96		-0.38	0.14	0.02	-0.16	-0.43	0.62	-0.01	0.03	0.47	0.73	-0.27
Condomless	0.33	0.42	0.59	0.21	-0.19	0.51	-0.11	0.27	0.03	0.22	0.85		0.1	0.03	0.26	-0.4	-0.49	-0.31	-0.54	-0.25	-0.64	-0.17	-0.49
Condomless	0.11	0.01	-0.06	0.04	-0.61	-0.21	-0.12	0.03	0.62	1.13	1.3		-0.16	-0.58	-0.62	-0.22	-0.51	-0.35	-0.16	-0.32	-0.34	0.3	-0.42
Condomless	0.56	0.12	0.27	0.04	-0.93	0.57	0	0.16	1.08	2.35	1.28		0.59	0.81	0.72	0.22	0.41	0.41	0	0.58	0.18	0.88	-0.19
Condomless	0.7	0.6	0.26	0.72	-0.13	0.09	0	0.44	-0.72	-0.27	0.41
Condomless	0.25	0.19	0.64	-0.23	-0.37	0.41	-0.38	-0.01	0.7	1.63	0.89		-0.16	-0.06	-0.27	-0.27	-0.7	-0.16	-0.38	-0.24	0.4	1.24	-0.38
Condomless	0.37	-0.16	-0.1	0.55	0.09	0.01	0.08	0.15	0.06	0.67	0.96		-0.31	-0.45	-0.4	0.19	0.59	0.81	-0.32	-0.17	-0.04	0.14	0.32
Condomless	0.31	0.12	-0.25	-0.31	-0.7	-0.26	-0.53	-0.35	-0.11	0.2	0.65		0.18	0.08	0.12	-0.25	-0.31	0.27	0.23	0.2	0	0	0.79
Condomless	0.62	0.64	0.58	0.97	0.61	0.57	0.84	0.53	0.47	1.28	2.32		0.26	0	0.01	0.15	0.59	-0.06	0.64	0.17	0	0.54	0.43
Condomless	-1.17	-0.3	-0.25	0.18	-0.12	-0.32	-0.82	-0.76	-0.72	0.03	-0.22		0.16	-0.22	-0.25	0.16	-0.17	-0.57	0.13	0.07	0.04	-0.13	0.02
Condomless	-0.41	0.69	1.02	0.89	-0.24	-0.6	0	0	-0.25	-0.13	-0.1		0.3	0	-0.36	-0.14	0.54	1.09		-0.01	0.01	-0.13	0
Condomless	-0.63	1.29	0.75	0.47	0.68	0.92	1.15	1.03	0.16	-0.36	-0.27		-0.04	-0.51	-0.69	0.23	0.27	0.69	0.84	0.7	0.12	-0.24	0
Condomless	-0.76	-0.46	-0.34	-0.47	-0.55	-0.89	-0.37	-0.36	-1.3	-2.08	0.02		-0.71	-0.67	-0.52	-0.53	-0.69	-0.47	-0.37	-0.62	-1.27	-1.62	-0.17
Condom	0.25	0.14	0.1	0.18	-0.18	0.1	-0.01	0.02	0	0.51	0.21		0.03	-0.27	-0.29	-0.05	-0.26	-0.18	-0.09	-0.11	0	-0.01	-0.14
Condom	0.72	0.07	0.11	0.03	0.14	0.05	-0.46	-0.47	-0.58	0.22	0.97		0.33	-0.07	-0.01	0.59	0.21	0.22	0.59	0.48	0.06	0	0.29
Condom	0.01	0.56	0.2	0.42	0.25	0.97	0	0.57	1.6	2.18	1.89		-0.18	0.34	0.14	0	0.45	0.39	0	0.29	0.62	0.74	-0.02
Condom	0.18	0.71	0.8	0.55	0.46	0.7	0.26	0.4		0.63	0.28
Condom	0.44	0.39	0.09	0.31	-0.12	0.53	-0.17	-0.06	-0.19	0.33	1.31		0.55	0.1	0.1	0.02	0.16	-0.14	0.33	0.33	0.03	0.15	-0.08
Condom	0.11	0.69	0.59	0.24	-0.7	-0.39	0.1	0.36	0.02	-0.23	0.88		0.07	0.01	0.12	-0.1	-0.65	-1.08	0.07	0.16	0.01	-0.41	-0.03
Condom	0.34	0.17	0.38	0.54	-0.2	0.39	0	-0.05	0.31	1.93	0.64		0.22	0.11	0.5	0.28	0.13	0.36	0.21	-0.13	0.28	1.45	0.04
Condom	0.2	0.2	0.02	1.03	0.1	0.69	0.31	0.12	0.02	0.89	1.4		-0.04	0.29	0.1	0.75	0.61	0.53	0.46	0.23	0.06	0.71	0.64

## Sheet: Figure 4
Circumcision status	Delta IFNa2a +1h	Delta IFNa2a +2d	Delta IL-17 +1h	Delta IL-17 +72hrs	Delta IL-6 +1h	Delta IL-6 +72hrs	Delta IL-1a +1h	Delta IL-1a +72hrs	Delta IL-8 +1h	Delta IL-8 +72hrs	Delta IP-10 +1h	Delta IP-10 +72hrs	Delta MIG+1h	Delta MIG +72hrs	Delta MIP-1b +1h	Delta MIP-1b +72hrs	Delta Mip3a +1h	Delta Mip3a +72hrs	Delta E-cad +1h	Delta E-cad+72hrs	Delta MMP9 +1h	Delta MMP9 +72hrs
Uncircumcised	7.07	29.12	0	2.04	610.62	6.58	73718.6	10669.2	9173.68	5413.51	1058.69	6144.47	335.58	415.55	610.46	21.23	-119.27	-100.53	1.57662e+06	3239.35	1.12863e+06	627026
Uncircumcised	-36.56	-96.12	-497.78	-599.04	-2253.01	-2450.23	9352.31	1877.55	-2031.11	-1961.9	-54911.4	-63570.3	-1943.81	-5017.86	4886.76	-1047.97	21514.7	2137.98	193591	-84546.7	-1.09678e+06	314372
Uncircumcised	11.14	-18.36	56.99	-101.07	-1076.04	-1361.26	-1091.08	-1394.58	-506.41	-4903.45	2361	-209.92	544.44	5.82	3581.09	-3007.97	47111.6	-9810.04	159279	-30123.1	2.98313e+06	-840535
Uncircumcised	27.16	4.5	-1.99	-1.29	-42.74	351.74	22211.7	19284.2	3533.07	18495.5	5442.79	842.8	2977.77	83.4	1540.2	144.57	-217.31	936.4	898527	98313.4	871264	352774
Uncircumcised	35.48	-0.9	15.73	22.53	570.08	225.72	34669.4	-6840.4	628.66	5188.07	22227.5	-842.52	17238.2	-107.46	2204.74	706.84	3777.44	898.61	1.39223e+06	141560	2.22075e+06	803522
Uncircumcised	14.11	-9.9	-108.29	-115.78	-180.71	-322.58	-9670.12	17805.7	-23757.8	-5113.71	7404.17	-1152.08	3682.8	-279.5	1009.84	-458.06	-506.66	-784.27	680170	18751.5	363655	76480.5
Uncircumcised	-1.25	1.4	-0.22	-0.23	21.78	74.32	29844.2	-14195.9	5954.07	3061.51	116.2	930.31	-54.65	13.4	328.75	-63.67	-957.49	-741	1.46523e+06	-7461.56	88687.8	8065.34
Uncircumcised	10.11	-5.07	-9.37	-29.56	54.72	-12.61	27870.2	6703.88	1889.66	-21836.4	1385.75	67.6	143.51	41.27	222.22	-211.78	-147.04	-283.27	440322	-48695.4	543819	-267362
Uncircumcised	1.31	-8.66	-4.28	-5.42	-12.71	-18.67	2497.22	-2703.68	3502.64	-601.18	72.16	-2085.37	-58.56	-348.6	24.39	-90.98	-192.5	-176.34	135982	-4411.67	18143.5	1446.65
Uncircumcised	6.67	41.42	0	0	10.13	5.89	8911.28	9671.8	4034.47	190.64	751.24	12643.7	75.77	370.35	14.3	92.99	-330.13	583.94	35425.1	-691.7	27764.1	829.35
Uncircumcised	9.01		0		6.31		102318		-23195.9		2213.24		109.47		1197.8		-31.08		1.05829e+06		-1.04498e+06
Uncircumcised	-0.5	-7.24	-16.69	-16.69	24.16	-4.77	4495.4	-1794.6	5202.53	1961.52	1189.16	-289.87	211.71	-29.19	-107.18	-119.98	-781.3	-1083.33	14264.5	-1224.62	18284.9	7066.22
Uncircumcised	28.93	-21.95	62	-161.43	3.68	631.86	35501	-13251.5	4675.02	-2624.74	-9891.92	-20500.8	-962.88	-2856.56	1549.29	338.89	188.15	2531.1	1.51263e+06	199677	526645	54973.8
Uncircumcised	-12.7	13.74	-150.33	145.25	-262.86	518.79	14827.8	7525.97	-8401.31	171.8	186.68	115.93	-22.2	15.39	-2039.34	-1740.29	-2601.98	-1649.38	439017	638573	874780	-14126.9
Uncircumcised	36.42	7.28	70.66	40.58	122.59	-5.71	48191	12704.2	20024.6	-95.3	10720.6	-36.29	724.71	4.54	2365.95	116.47	927.91	893.64	1.72605e+06	13845.9	2.24106e+06	305442
Uncircumcised	-13.47	2.64	-66.44	27.97	-223.93	-317.28	-509074	242418	-24772.6	3290.93	-53.9	-42.59	-21.78	-21.33	809.4	702.95	-161.68	-212.74	-852975	102901	90818.7	-299303
Circumcised	-18.19	1.01	-130.62	-24.87	-1022.36	-919.33	-8629.76	3008.6	-6328.59	55.16	-63.23	-111.64	223.88	-20.12	1717.33	-26.18	-641.49	-598.31	-230945	-602769	-382962	-166626
Circumcised	20.53	-4.4	-36.6	-36.6	47.08	-12.37	58546.1	8234.22	-423.07	1926.05	7091.32	-412.06	4508.2	-616.67	741.94	-63.92	-80.39	-401.37	999547	200107	175372	-14741.7
Circumcised	30.11		34.51		205.02		-40406.4		-1151.75		7560.62		2353.19		124773		30937.3		-480874		2.87634e+06
Circumcised	45.31	-0.49	1.58	-1.24	0.98	-49.75	2905.47	3562.29	-18661.4	-11069.5	19552.1	1539.82	9167.36	265.19	1576.68	-191.88	-3952.06	-2484.99	246437	1305.41	481265	128070
Circumcised	76.33		254.14		2630.17		198135		8208.76		19317.6		14269		8771.75		4267.77		1.11559e+06		1.89725e+06
Circumcised	11.48	17.88	-39.16	171.89	-27.77	376.08	44535.5	39867.5	-14760.9	5555.47	2474.87	752.2	4212.38	26.08	1450.35	1486.85	-504.93	972.46	1.70313e+06	52091	817690	1.81118e+06
Circumcised	18.74	-8.25	-59.44	-79.22	-1622.8	-1256.69	-37203.9	-25576.5	-2535.38	-3285.43	17776.3	374.7	8590.82	3.94	4664.95	492.71	5722.2	1994.69	333073	-55256.6	886600	-1.05979e+06
Circumcised	64.34	13.69	77.95	7.88	418.63	11.05	20164.6	46805.3	27648.2	11761.1	9906.24	2593.64	8889.61	424.73	1525.16	110.97	537.64	27.55	1.13025e+06	391162	895380	39327.5
Circumcised	1.38	25.74	-7.94	22.63	78.13	-32.64	32744.3	82438.6	-15350.9	10856.7	-3841.79	6555.51	1127.06	639.89	395.83	370.21	-1144.92	-737.46	1.42967e+06	117777	2.18581e+06	155253
Circumcised	24.77	-3.45	-34.44	-45.46	89.7	150.14	12582	-17517	-214.48	4158.69	4472.72	609.61	1266.99	38.1	5677.55	1676.57	243.48	3713.51	1.12369e+06	138606	934133	672396
Circumcised	0	-0.05	0		-65.44	991.01	-81508.4	131190	-8139.31	242.02	38.3	0	150.65	-8.91	1575.1	-62.82	-31.03	184.25	-363368	-4929.15	-466607	-488570
Circumcised	40.91	16.79	458.87	206.38	995.8	531.41	-177916	-18300.6	11947.1	8471.79	2560.34	-95.19	139.25	-24.36	1574.25	564.96	754.92	171.09	-891768	-14007.5	-1.52913e+06	-1.15583e+06
Circumcised	-13.88	-18.68	-15.97	-15.97	-23.97	-18.18	-40005.3	-39011.1	-19017.6	-18925.6	-5242.58	-6270.1	-229.06	-293.1	-311.89	-333.43	-149.26	-165.49	5145.93	-33394.8	-363972	-358294

## Sheet: Immune cell changes-Fig 5&6&7
	Circumcision status	Sex group	CD4 Count Baseline	CD4 Count +1h	CD4 Count +72hrs	CCR6% Baseline	CCR6 Count Baseline	CCR6% +1h	CCR6 Count +1h	CCR6% +72hrs	CCR6 Count +72hrs	CCR5% Baseline	CCR5 Count Baseline	CCR5% +1h	CCR5 Count +1h	CCR5% +72hrs	CCR5 Count +72hrs	HLA-DR% Baseline	HLA-DR Count Baseline	HLA-DR% +1h	HLA-DR Count +1h	HLA-DR% +72hrs	HLA-DR Count +72hrs	Tcm% Baseline	Tcm Count Baseline	Tcm% +1h	Tcm Count +1h	Tcm% +72hrs	Tcm Count +72hrs	CD86+CD14+DC% Baseline	CD86+CD14+DC% +1h	CD86+CD14+DC% +72hrs	CD83+CD14+DC% Baseline	CD83+CD14+DC% +1h	CD83+CD14+DC% +72hrs	CD86+CD14-DC% Baseline	CD86+CD14-DC% +1h	CD86+CD14-DC% +72hrs	CD83+CD14-DC% Baseline	CD83+CD14-DC% +1h	CD83+CD14-DC% +72hrs
213.505	Circumcised	Condomless	3235	5079	2883	35	1132	52.5	2666	36.6	1022	72.3	2338	83.9	4263	70.6	1974	6.89	223	9.81	498	11.7	337	23.7	766	27.9	1416	17.6	506	52	47.6	47.5	54	60	57	52.1	53.9	43.2	63.5	70	50.7
214.465	Uncircumcised	Condomless	792	466	659	16.2	128	21.2	99	40.5	265	76.3	604	73.2	341	80.3	526	11.4	90	8.15	38	13.4	88	19.6	155	17.6	82	29.3	193	70.1	73.1	66.9	43.3	29.2	33.1	66.7	70	59.1	54.2	64	56.8
224.154	Circumcised	Condomless	1653	2313	1698	41.4	684	43.8	1014	47.5	807	88.1	1456	88.3	2042	90.5	1537	22.7	375	23.5	543	28.6	486	19.2	317	31	718	13.5	229	64.9	65.6	69.2	54.8	52.2	63.7	47	73.8	69.5	61.5	72	71
257.179	Circumcised	Condomless	1317	882		54.2	714	42.7	377			68.6	903	62.6	552			28.2	372	23	203			31.1	409	39.3	347			69.3	65.5		40.5	47.5		69.2	78.6		62.1	63.2
265.584	Circumcised	Condomless	2057	829	300	21.4	441	28.3	235	26.7	80	67.5	1389	59.2	491	73	219	7.05	145	12.4	103	12.7	38	10.5	217	13.8	114	15.3	46	58.1	83.8	57.8	32.3	26.4	20.7	55.3	68.4	43.1	53.4	57.4	36.8
271.569	Circumcised	Condomless	4047	5546		35.9	1451	53.3	2956			69.4	2810	76.3	4232			5.46	221	8.53	473			26.2	1062	51.2	2837			62	83.9		64.4	52.6		79.4	86.7		83.6	81
614.419	Circumcised	Condomless	1660	2898	2628	36.8	611	33.8	980	40.7	1069	64.4	1069	64.4	1865	61.8	1625	9.64	160	12.7	367	11.6	305	16.7	278	16.9	489	19.5	512	65.3	65.1	62.4	28.1	26.3	19	55.8	57.8	61.1	36.4	40.2	37.9
642.183	Uncircumcised	Condomless	2253	1297	2741	36.7	826	40.9	530	23.8	651	83.3	1876	84.7	1099	89.6	2457	7.94	179	11.6	151	20.5	561	22	496	16	208	13.5	371	45.9	72.8	63.5	27.8	51.4	43.1	57.5	70.9	64.3	45.8	63.5	53.5
673.142	Uncircumcised	Condomless	372	308	340	30.4	113	35.7	110	48.2	164	75	279	76.9	237	74.4	253	20.7	77	18.8	58	20.3	69	25.8	96	39	120	33.5	114	70.8	70.3	71.6	41.7	57.8	49.3	74.6	93.8	68.9	40.7	87.6	69.7
716.415	Uncircumcised	Condomless	1119	1662	1727	25.2	282	30.1	500	35.8	619	65.7	735	74.1	1231	69.5	1201	4.02	45	6.02	100	9.21	159	16.3	182	17.4	290	17	294	32.8	75.5	81.2	29.3	38.1	39.2	27.3	57.5	65.5	36.4	60.9	61.9
718.416	Circumcised	Condomless	10279	2521	5343	18.4	1890	13.4	339	32.9	1756	81.7	8401	71	1790	81.8	4372	19.1	1968	13.6	344	14.4	772	16.6	1711	14.6	368	17.4	931	78.1	82.7	77	43.1	30.6	36.5	80.5	78.5	76.6	75.7	61.9	65.6
720.418	Uncircumcised	Condomless	1608	2140	4276	23.8	383	29.6	634	35	1497	50.4	810	73.6	1576	54.4	2325	4.29	69	9.25	198	8.42	360	28.9	464	43.2	925	39	1668	54.6	60.5	59.3	29.9	58.9	39.9	62.1	74.4	62.8	60.4	70.8	47
726.424	Circumcised	Condomless	170	237	743	34.7	59	32.1	76	27.1	201	78.8	134	85.7	203	88.7	659	24.7	42	29.5	70	29.3	218	18.8	32	16	38	16.2	120	27.9	57.3	61	34.9	44.5	48.4
727.425	Circumcised	Condomless	2373	1931	1434	55	1305	58.2	1123	40.6	582	93.1	2209	94.6	1827	85.7	1229	8.22	195	11.5	223	22.9	328	22	523	32.1	619	29.5	423	68.8	83.4	64.5	45.2	51.6	58.8	61.3	82.1	71.2	62.5	69.3	65.2
732.429	Uncircumcised	Condomless	1632	876	1214	14.3	234	33.6	294	37.7	458	64.7	1056	69.6	610	83.1	1009	9.8	160	10.4	91	12.3	149	27.5	448	39	342	46.1	560	58.6	67.8	53.3	23.4	54.6	63.8	46.7	62.3	77.9	33.7	63.1	76.6
740.434	Circumcised	Condomless	732	512	1277	37.2	272	52.9	271	36	460	89.2	653	92	471	54.6	697	12.2	89	10.9	56	8.14	104	22.7	166	27.9	143	24.6	314	75.4	72.5	79.6	67	72.5	62.4	89.7	73.6	76.5	88.8	70.3	72.1
209.551	Uncircumcised	Condomless	1454	3418	1538	15.3	222	23.7	811	21.3	328	54.5	792	40.8	1394	33.7	518	8.6	125	7.58	259	4.23	65	4.5	65	15.7	537	15.5	238	65.8	79.4	37.6	20.4	64.1	39.5	73.5	75	53.8	51.5	58	43.1
246.592	Uncircumcised	Condomless	2598	1554	2214							67.2	1745	86	1337	87.3	1933	7.31	190	13.2	205	6.37	141	12.9	335	36.8	572	27.7	613	78.5	82.5	56.3				40.4	70.2	60
282.19	Uncircumcised	Condomless	2765	411	800	36.1	997	48.4	199	41.8	334	78.7	2177	75.2	309	75.6	605	13.5	373	13.1	54	19.5	156	21.8	603	36.5	150	20	160	48.9	59.5	65.5	33.9	23.5	59.5	44.7	44.8	60.7	42	25.9	69.1
290.527	Uncircumcised	Condomless	647	558	408	29.1	188	38.7	216	36.4	179	65.4	423	61.6	344	91.1	448	6.03	39	9.32	52	10.4	51	10.7	69	20.1	112	17.7	87	82.4	84.8	64.7	52.9	71.9	48.5	76.5	64.6	54.8	58.8	76.8	53.4
314.491	Uncircumcised	Condomless	2474	1502		19.8	489	19.6	295			44.6	1104	31.7	476			11.6	287	9.85	148			16.9	418	21	315			64.5	64.6		11.9	17.7		44	40.8		11.9	21.5
721.42	Uncircumcised	Condomless	4280	1163	312	30.7	1316	23.1	269	12.5	39	50	2154	40.7	473	14.4	45	5.26	225	6.53	76	3.85	12	15	643	17.5	204	12.2	38	68.7	68.3	70.8	33.6	24.5	37.5	50.4	44.7	45.5	36.4	36.4	36.4
729.427	Uncircumcised	Condomless	6797	10441	6649	26.2	1778	29	3033	20.1	1336	66.3	4509	65.5	6842	64.3	4273	11.7	797	13.1	1370	22.4	1490	21.9	1490	36.6	3818	31.6	2104	72.3	81.9	63.2	23.8	55.8	43.6	54.7	69	51	35	63.2	42.3
736.431	Uncircumcised	Condomless	323	904	1832	32.5	105	43	389	39.3	720	75.5	244	89.4	808	80	1466	19.2	62	25.3	229	25.4	465	24.8	80	36.5	330	31.1	569	46.4	44.5	42.4	43.1	49.1	54.9	37.6	58.7	40.2	54.8	65.8	51.8
739.432	Uncircumcised	Condomless	1788	772	3778	40.2	719	50.5	390	39.7	1499	84.8	1516	84.8	655	84.2	3180	18.1	324	16.8	130	23.4	883	31.9	570	32.9	254	26.5	1003	37.6	33.6	53.8	42.2	66.2	35.5	51.3	50.9	60.9	66.5	67	55.1
756.911	Uncircumcised	Condomless	2407	1540	1370	23.4	564	32.1	494	28.9	396	31.7	764	38.4	592	52.9	725	5.77	139	7.99	123	9.71	133	21.5	517	29.5	454	28.4	389	85.2	79.9	72.5	39.2	61.8	50.6	57.1	60.1	22.3	36.5	58.1	25.7
777.454	Circumcised	Condomless	560	1131	1453	53.6	300	26.4	299	31.5	457	84.5	473	84.5	956	83.6	1215	6.07	34	8.75	99	12.5	182	15	84	15.7	178	20.1	292	70.7	62.1	80	40.4	34.9	37.2	35.8	35.4	59.3	43.4	44	59.3
2132.51	Circumcised	Condom	1240	1921	3500	16.5	204	30	577	26.1	913	63.5	787	74.9	1439	65.7	2298	8.15	101	11.3	217	15.7	550	15.9	197	16.9	325	10.9	383	35.5	52	44.3	39.3	34.8	41.2	39.3	54.5	48.9	48.9	35.9	38.5
635.482	Circumcised	Condom	195	8	119	17.9	35		1	22.7	27	62.1	121		5	70.6	84	13.3	26		0	19.3	23	17.9	35		1	23.5	28	13.3	15.4	41.2	22.2	38.5	50	20	30	38.1	50	50	50.5
709.933	Circumcised	Condomless				19.9		31.7		37.9		31.6		42.6		52.6		5.34		8.87		16.4		24.8		30.7		38.9		86.3	58	57.2	20.1	37.2	33.1	41.3	46.1	43.6	18.5	44	41.2
714.447	Circumcised	Condom	1792	2341	603	55	986	53.5	1252	59.4	358	95.1	1705	93.8	2195	94.7	571	12.9	232	12.9	301	11.4	69	13	233	24.3	568	24.5	148	75.8	72.8	54.5	74.4	67.9	63.5	80.6	68.4	41.3	87.6	64.1	48.9
731.43	Uncircumcised	Condom	3487	3485		24.3	849	16.7	582			73.5	2563	64.6	2250			21	731	19.4	676			19	664	18.3	638			50.8	42.9		44.8	41.4		48.3	66.5		59	55.5
738.922	Uncircumcised	Condom	1616	1885	6578	30.6	495	25.9	489	29.4	1932	64	1035	61.2	1153	80.4	5290	15.1	244	13.9	262	25.4	1674	29.1	470	32	603	51.2	3368	46.3	79.1	66.6	30.9	39.3	74	33	68.3	65.7	47.9	48.4	69.4
741.435	Circumcised	Condom	1127	2344	2409	30.5	344	27.3	640	27.2	656	66.5	749	77.9	1826	78	1880	4.61	52	8.15	191	10.6	256	23.9	269	25.6	599	21.7	523	54.6	67.8	52.3	21.1	19.5	38.3	27.5	65.4	33.8	43.1	48.2	58.2
742.436	Circumcised	Condomless	31	103	714	48.4	15	49.5	51	31.7	226	61.3	19	75.7	78	80.4	574	12.9	4	13.6	14	10.1	72	9.7	3	32	33	35.9	256
743.437	Uncircumcised	Condom	170	137	2390	30	51	35	48	41.8	998	51.8	88	72.3	99	84.1	2011	6.47	11	5.11	7	14.3	341	18.8	32	21.2	29	38.7	926	54.5	42.9	62.2	27.3	49.5	77.8
771.964	Circumcised	Condom	5343	3539	2862	23.8	1272	44.2	1564	43.6	1249	56.3	3009	64.2	2271	59.9	1715	7.47	399	9.3	329	14.6	417	17.8	952	38	1344	37.4	1069	49	80.2	47.4	35.4	46.2	45.8	26	60.3	48.2	27.3	45.1	45.9
